# Supplementary material for: Covalent Inhibitors Targeting Mycobacterial Enzymes: Current Status, Challenges and Future Perspectives
Source: Pharmaceuticals (Basel). 2026 Apr 30;19(5):707. doi: 10.3390/ph19050707 (PMC13209886; doi:10.3390/ph19050707)
Supplement: Supplementary file 1 [file pharmaceuticals-19-00707-s001.zip]

Archive with 1 entries (1 files):
- pharmaceuticals-4195818-supplementary.pdf
